# Supplementary material for: Groove in drum patterns as a function of both rhythmic properties and listeners’ attitudes
Source: PLoS One. 2018 Jun 29;13(6):e0199604. doi: 10.1371/journal.pone.0199604 (PMC6025871; doi:10.1371/journal.pone.0199604)
Supplement: S1 Table — (XLSX) [file pone.0199604.s001.xlsx]

## Sheet: Tabelle1
Name	Forename / Nickname	Track	Act	Album	Year
Barker	Travis Landon	First Date	Blink-182	Take Off Your Pants And Jacket	2001
Barker	Travis Landon	All The Small Things	Blink-182	Enema Of The State	1999
Barker	Travis Landon	Down	Blink-182	Blink-182	2003
Barker	Travis Landon	The Rock Show	Blink-182	Take Off Your Pants And Jacket	2001
Barker	Travis Landon	What's My Age Again?	Blink-182	Enema Of The State	1999
Blaine	Harold "Hal"	Aquarius / Let The Sunshine In	The 5th Dimension	The Age Of Aquarius	1969
Blaine	Harold "Hal"	Help Me, Rhonda	The Beach Boys	Help Me, Rhonda (Single)	1965
Blaine	Harold "Hal"	Half-Breed	Cher	Half-Breed	1973
Blaine	Harold "Hal"	Crunchy Granola Suite	Neil Diamond	Hot August Night	1972
Blaine	Harold "Hal"	These Boots Are Made For Walkin'	Nancy Sinatra	Boots	1965
Bonham	John Henry	Whola Lotta Love	Led Zeppelin	Led Zeppelin II	1969
Bonham	John Henry	When The Levee Breaks	Led Zeppelin	Led Zeppelin IV	1970
Bonham	John Henry	Misty Mountain Hop	Led Zeppelin	Led Zeppelin IV	1970
Bonham	John Henry	Achilles Last Stand	Led Zeppelin	Presence	1975
Bonham	John Henry	Kashmir	Led Zeppelin	Physical Graffiti	1974
Brown	George	Celebration	Kool & The Gang	Celebrate!	1979
Brown	George	Jungle Boogie	Kool & The Gang	Wild and Peaceful	1973
Brown	George	Fresh	Kool & The Gang	Emergency	1984
Brown	George	Summer Madness	Kool & The Gang	Light of Worlds	1974
Brown	George	Let's Go Dancing	Kool & The Gang	As One	1982
Chambers	Dennis	Baltimore D.C.	Dennis Chambers	Outbreak	2002
Chambers	Dennis	Uptown Up	Maceo Parker	Roots & Grooves	2007
Chambers	Dennis	The Big Bang Theory	Parliament	Gloryhallastoopid (Or Pin The Tale On The Funky)	1979
Chambers	Dennis	Roll Call	Dennis Chambers	Outbreak	2002
Chambers	Dennis	Shake Everything You Got	Maceo Parker	Roots & Grooves	2007
Chancler	Leon "Ndugu"	That's What She Said	George Duke	I Love The Blues, She Heard My Cry	1974
Chancler	Leon "Ndugu"	I'll Be Good To You	George Benson	Love Remembers	1993
Chancler	Leon "Ndugu"	Help	Tina Turner	Private Dancer	1984
Chancler	Leon "Ndugu"	Billie jean	Michael Jackson	Thriller	1982
Chancler	Leon "Ndugu"	P.Y.T.	Michael Jackson	Thriller	1982
Clark	Michael "Mike"	Palm Grease	The Headhunters	Thrust	1974
Clark	Michael "Mike"	Funk Hunter	The Headhunters	Return of the Headhunters!	1997
Clark	Michael "Mike"	Watermelon Man	Herbie Hancock	Flood	1975
Clark	Michael "Mike"	Hang Up Your Hang Ups	Herbie Hancock	Man-Child	1975
Clark	Michael "Mike"	Actual Proof	Herbie Hancock	Thrust	1974
Cobham	William "Billy"	Stratus	Billy Cobham	Spectrum	1973
Cobham	William "Billy"	Red Baron	Billy Cobham	Spectrum	1973
Cobham	William "Billy"	Right Off	Miles Davis	Tribute To Jack Johnson	1970
Cobham	William "Billy"	Now That You've Gone	Billy Cobham	Drums 'n' Voice	2005
Cobham	William "Billy"	Running	Billy Cobham	Drums 'n' Voice 2	2006
Colaiuta	Vincent "Vinnie"	Die Dead Enough	Megadeth	The System Has Failed	2004
Colaiuta	Vincent "Vinnie"	Joe's Garage	Frank Zappa	Joe's Garage	1979
Colaiuta	Vincent "Vinnie"	Whenever I Say Your Name	Sting	Sacred Love	2003
Colaiuta	Vincent "Vinnie"	Nadia	Jeff Beck	Performing This Week… Live At Ronnie Scott's	2008
Colaiuta	Vincent "Vinnie"	If I Ever Lose My Faith In You	Sting	Ten Summoner's Tales	1992
Copeland	Stewart Armstrong	Roxanne	The Police	Outlandos d'Amour	1978
Copeland	Stewart Armstrong	Can't Stand Losing You	The Police	Outlandos d'Amour	1978
Copeland	Stewart Armstrong	Every Little Thing She Does Is Magic	The Police	Ghost In The Machine	1981
Copeland	Stewart Armstrong	Every Breath You Take	The Police	Synchronicity	1982
Copeland	Stewart Armstrong	Message In A Bottle	The Police	Reggatta de Blanc	1979
Dave	Chris "Daddy"	Help Somebody	Maxwell	BLACKsummers'night	2008
Dave	Chris "Daddy"	Bloodstream	Ed Sheeran	X	2014
Dave	Chris "Daddy"	He Won't Go	Adele	21	2010
Dave	Chris "Daddy"	Come Smoke My Herb	Me'Shell Ndegeocello	Comfort Woman	2003
Dave	Chris "Daddy"	Prayer	D'Angelo	Black Messiah
Deitch	Adam David	Black Mercedes	DJ Quik	Trauma	2004
Deitch	Adam David	Lettsanity	Lettuce	Fly!	2012
Deitch	Adam David	The Dump	Lettuce	Live in Tokyo	2003
Deitch	Adam David	Ideofunk	The John Scofield Band	Überjam	2001
Deitch	Adam David	I Brake 4 Monster Booty	The John Scofield Band	Überjam	2001
Errico	Gregg	You Can Make It If You Try	Sly & The Family Stone	Stand!	1968
Errico	Gregg	Fun	Sly & The Family Stone	Life	1968
Errico	Gregg	Sing A Simple Song	Sly & The Family Stone	Stand!	1968
Errico	Gregg	I Want To Take You Higher	Sly & The Family Stone	Stand!	1968
Errico	Gregg	Hot Fun In The Summertime	Sly & The Family Stone	Greatest Hits	1969
Erskine	Peter	Birdland	Weather Report	8:30	1979
Erskine	Peter	Friday Night At The Cadillac Club	Bob Berg	Short Stories	1987
Erskine	Peter	Beirut	Steps Ahead	Magnetic	1986
Erskine	Peter	That's The Ticket	Bob Berg	Short Stories	1987
Erskine	Peter	Teen Town	Weather Report	8:30	1979
Fontana	Dominic Joseph "D.J."	(Let Me Be Your) Teddy Bear	Elvis Presley	Loving You	1957
Fontana	Dominic Joseph "D.J."	Jailhouse Rock	Elvis Presley	Jailhouse Rock (Single)	1957
Fontana	Dominic Joseph "D.J."	Hound Dog	Elvis Presley	Hound Dog/Don't Be Cruel (Single)	1956
Fontana	Dominic Joseph "D.J."	Don't Be Cruel	Elvis Presley	Hound Dog/Don't Be Cruel (Single)	1956
Fontana	Dominic Joseph "D.J."	Blue Suede Shoes	Elvis Presley	Elvis Presley	1956
Freese	Josh	By The Sword	Slash	Slash	2009
Freese	Josh	Losing Grip	Avril Lavigne	Let Go	2002
Freese	Josh	Street Of Dreams	Guns N' Roses	Chinese Democracy
Freese	Josh	Hyperpower!	Nine Inch Nails	Year Zero	2006
Freese	Josh	Discipline	Nine Inch Nails	The Slip	2008
Gadd	Steve	Mrs. Robinson	Simon & Garfunkel	The Concert In Central Park	1981
Gadd	Steve	50 Ways To Leave Your Lover	Paul Simon	Still Crazy After All These Years	1975
Gadd	Steve	Riding With The King	B.B. King and Eric Clapton	Riding With The King	2000
Gadd	Steve	My Father's Eyes	Eric Clapton	Pilgrim	1997
Gadd	Steve	Aja	Steely Dan	Aja	1977
Gadson	James	Soon I'll Be Loving You Again	Marvin Gaye	I Want You	1975
Gadson	James	Tonight I'm Gonna Make You A Star	B.B. King	Take It Home	1979
Gadson	James	Express Yourself	Charles Wright & The Watts 103rd Street Rhythm Band	Express Yourself	1970
Gadson	James	Use Me	Bill Withers	Still Bill	1972
Gadson	James	I Will Survive	Gloria Gaynor	Love Tracks	1978
Garibaldi	David	What Is Hip	Tower of Power	Soul Vaccinatio: Live	1998
Garibaldi	David	You Do The Math	Tower of Power	Rhythm & Business	1997
Garibaldi	David	Soul Vaccination	Tower of Power	Soul Vaccinatio: Live	1998
Garibaldi	David	Squib Cakes	Tower of Power	Back To Oakland	1974
Garibaldi	David	Diggin' On James Brown	Tower of Power	Soul Vaccinatio: Live	1998
Grohl	David "Dave"	Come As You Are	Nirvana	Nevermind	1991
Grohl	David "Dave"	This Is A Call	Foo Fighters	Foo Fighters	1994
Grohl	David "Dave"	Smells Like Teen Spirit	Nirvana	Nevermind	1991
Grohl	David "Dave"	Lithium	Nirvana	Nevermind	1991
Grohl	David "Dave"	Alone & Easy Target	Foo Fighters	Foo Fighters	1994
Hakim	Omar	Techno	John Scofield	Still Warm	1985
Hakim	Omar	Listen Up!	The Omar Hakim Experience	We Are One	2014
Hakim	Omar	Let's Dance	David Bowie	Let's Dance	1982
Hakim	Omar	Get Lucky	Daft Punk feat. Pharrell Williams	Random Access Memories	2012
Hakim	Omar	Money For Nothing	Dire Straits	Brothers in Arms	1985
Jackson	Al Jr.	Green Onions	Booker T. & The M.G.'s	Green Onions	1962
Jackson	Al Jr.	(Sittin' On) The Dock Of The Bay	Otis Redding	The Dock Of The Bay	1967
Jackson	Al Jr.	Do The Funky Chicken	Rufus Thomas	Do The Funky Chicken	1969
Jackson	Al Jr.	You Can't Sit Down	Booker T. & The M.G.'s	Green Onions	1962
Jackson	Al Jr.	634-5789 (Soulsville, USA)	Otis Redding	The Soul Album	1966
Johnson	Ralph	September	Earth, Wind & Fire	September (Single)	1978
Johnson	Ralph	Boogie Wonderland	Earth, Wind & Fire (with the Emotions)	I Am	1978
Johnson	Ralph	In The Stone	Earth, Wind & Fire	I Am	1978
Johnson	Ralph	Shining Star	Earth, Wind & Fire	That's The Way Of The World	1974
Johnson	Ralph	Fantasy	Earth, Wind & Fire	All 'N All	1977
Jordan	Stephen "Steve"	Flip, Flop & Fly	The Blues Brothers	Briefcase Full Of Blues	1978
Jordan	Stephen "Steve"	Vultures	John Mayer	Continuum	2005
Jordan	Stephen "Steve"	Soul Man	The Blues Brothers	Briefcase Full Of Blues	1978
Jordan	Stephen "Steve"	Waiting On The World To Change	John Mayer	Continuum	2005
Jordan	Stephen "Steve"	Crossraods	John Mayer	Battle Studies	2009
Martin	Billy	Coconut Boogaloo	Medeski Martin and Wood	Combustication	1998
Martin	Billy	Boozer	John Scofield	A Go Go	1997
Martin	Billy	I Wanna Ride You	Medeski Martin and Wood	Uninvisible	2002
Martin	Billy	Jelly Belly	Medeski Martin and Wood	Shack-man	1996
Martin	Billy	Chicken Dog	John Scofield	A Go Go	1997
Mayer	Jojo	Squobbler	Nerve	The Distance Between Zero and One	2010
Mayer	Jojo	Them	Nerve	Ep4	2012
Mayer	Jojo	Derbyshire	Nerve	Live in Europe	2014
Mayer	Jojo	Mindwash	Nerve	Live in Europe	2014
Mayer	Jojo	Vinnie	Screaming Headless Torsos	1995	1995
McKenzie	Derrick	Little L	Jamiroquai	A Funk Odyssey	2001
McKenzie	Derrick	Space Cowboy	Jamiroquai	The Return Of The Space Cowboy	1994
McKenzie	Derrick	Virtual Insanity	Jamiroquai	Travelling Without Moving	1996
McKenzie	Derrick	Feels Just Like It Should	Jamiroquai	Dynamite	2004
McKenzie	Derrick	Canned Heat	Jamiroquai	Synkronized	1999
Mitchell	John "Mitch"	Voodoo Child (Slight Return)	The Jimi Hendrix Experience	Electric Ladyland	1968
Mitchell	John "Mitch"	Foxy Lady	The Jimi Hendrix Experience	Are You Experienced?	1966
Mitchell	John "Mitch"	Fire	The Jimi Hendrix Experience	Are You Experienced?	1967
Mitchell	John "Mitch"	Hey Joe	The Jimi Hendrix Experience	Are You Experienced?	1966
Mitchell	John "Mitch"	Purple Haze	The Jimi Hendrix Experience	Are You Experienced?	1967
Modeliste	Joseph "Zigaboo"	Look-Ka Py Py	The Meters	Look-Ka Py Py	1969
Modeliste	Joseph "Zigaboo"	Sophisticated Cissy	The Meters	The Meters	1968
Modeliste	Joseph "Zigaboo"	Cissy Strut	The Meters	The Meters	1968
Modeliste	Joseph "Zigaboo"	Live Wire	The Meters	The Meters	1968
Modeliste	Joseph "Zigaboo"	Jungle Man	The Meters	Rejuvenation	1974
Moon	Keith John	We Won't Get Fooled Again	The Who	Who's Next	1971
Moon	Keith John	My Generation	The Who	My Generation	1965
Moon	Keith John	5.15	The Who	Quadrophenia	1973
Moon	Keith John	Going Mobile	The Who	Who's Next	1971
Moon	Keith John	Substitute	The Who	Live At Leeds	1970
Moore	Stanton	Nalgas	Stanton Moore	All Kooked Out!	1998
Moore	Stanton	Over (Compensatin')	Stanton Moore	Emphasis! (On Parenthesis)	2007
Moore	Stanton	(Late Night At The) Maple Leaf	Stanton Moore	Emphasis! (On Parenthesis)	2007
Moore	Stanton	Pie-Eyed Manc	Stanton Moore	Groove Alchemy	2010
Moore	Stanton	Blues for Ben	Stanton Moore	All Kooked Out!	1998
Nelson	Prince Rogers	Uptown	Prince	Dirty Mind	1980
Nelson	Prince Rogers	Musicology	Prince	Musicology	2003
Nelson	Prince Rogers	Kiss	Prince	Parade	1985
Nelson	Prince Rogers	Fury	Prince	3121	2005
Nelson	Prince Rogers	I Feel For You	Prince	Prince	1979
Paice	Ian Anderson	Knocking At Your Back Door	Deep Purple	Perfect Strangers	1984
Paice	Ian Anderson	Black Night	Deep Purple	Black Night (Single)	1970
Paice	Ian Anderson	Highway Star	Deep Purple	Machine Head	1971
Paice	Ian Anderson	Smoke On The Water	Deep Purple	Machine Head	1971
Paice	Ian Anderson	Stormbringer	Deep Purple	Stormbringer	1974
Peart	Neil Ellwood	Tom Sawyer	Rush	Moving Pictures	1980
Peart	Neil Ellwood	Far Cry	Rush	Snakes & Arrows	2006
Peart	Neil Ellwood	The Spirit Of Radio	Rush	Permanent Waves	1979
Peart	Neil Ellwood	Bravado	Rush	Roll The Bones	1991
Peart	Neil Ellwood	Dreamline	Rush	Roll The Bones	1991
Philips	Simon	Phantom Shuffle	Derek Sherinian	Blood Of The Snake	2006
Philips	Simon	Give Blood	Pete Townshend	White City: A Novel	1985
Philips	Simon	Soothsayer	Simon Phillips	Protocol II	2013
Philips	Simon	Sinner	Judas Priest	Sin After Sin	1977
Philips	Simon	The Pump	Jeff Beck	There & Back	1980
Porcaro	Jeffrey "Jeff"	Africa	Toto	Toto IV	1981
Porcaro	Jeffrey "Jeff"	Hold The Line	Toto	Toto	1978
Porcaro	Jeffrey "Jeff"	Human Touch	Bruce Springsteen	Human Touch	1990
Porcaro	Jeffrey "Jeff"	Beat It	Michael Jackson	Thriller	1982
Porcaro	Jeffrey "Jeff"	Rosanna	Toto	Toto IV	1981
Portnoy	Michael "Mike"	This Dying Soul	Dream Theater	Live At Budokan	2004
Portnoy	Michael "Mike"	Blind Faith	Dream Theater	Six Degrees Of Inner Turbulence	2001
Portnoy	Michael "Mike"	Lie	Dream Theater	Awake	1994
Portnoy	Michael "Mike"	Pull Me Under	Dream Theater	Images And Words	1991
Portnoy	Michael "Mike"	Caught In A Web	Dream Theater	Awake	1994
Purdie	Bernard "Pretty"	Soul Clappin'	Bernard Purdie	Soul Drums	1967
Purdie	Bernard "Pretty"	Home At Last	Aja	Steely Dan	1977
Purdie	Bernard "Pretty"	Right On	Boogaloo Joe Jones	Right On Brother	1970
Purdie	Bernard "Pretty"	It's All Over But the Shoutin'	Joe Cocker	Jamaica Say You Will	1974
Purdie	Bernard "Pretty"	Rock Steady	Aretha Franklin	Young, Gifted and Black	1971
Robinson	John	Ain't Nobody	Rufus and Chaka Khan	Stompin' At The Savoy - Live	1982
Robinson	John	I'm So Excited	The Pointer Sisters	So Excited!	1982
Robinson	John	Change The World	Eric Clapton	Phenomenon Soundtrack	1996
Robinson	John	All Night Long (All Night)	Lionel Richie	Can't Slow Down	1983
Robinson	John	The Way You Make Me Feel	Michael Jackson	Bad	1987
Smith	Chadwick "Chad"	Dani California	Red Hot Chili Peppers	Stadium Arcadium	2005
Smith	Chadwick "Chad"	Give It Away	Red Hot Chili Peppers	Blood Sugar Sex Magik	1991
Smith	Chadwick "Chad"	Snow (Hey Oh)	Red Hot Chili Peppers	Stadium Arcadium	2005
Smith	Chadwick "Chad"	By The Way	Red Hot Chili Peppers	By The Way	2001
Smith	Chadwick "Chad"	Can't Stop	Red Hot Chili Peppers	By The Way	2001
Starks	John "Jabo"	Get Up (I Feel Like Being A Sex Machine)	James Brown	Sex Machine	1970
Starks	John "Jabo"	Soul Power	James Brown	Soul Classics	1971
Starks	John "Jabo"	Make It Good To Yourself	James Brown	Black Caesar	1973
Starks	John "Jabo"	Pass The Peas	The J.B.'s	Food for Thought	1971
Starks	John "Jabo"	Get On The Good Foot	James Brown	Get on the Good Foot	1972
Starkey	Richard "Ringo Starr"	Come Together	The Beatles	Abbey Road	1969
Starkey	Richard "Ringo Starr"	Sgt. Pepper's Lonely Hearts Club Band	The Beatles	Sgt. Pepper's Lonely Hearts Club Band	1967
Starkey	Richard "Ringo Starr"	Ob-La-Di, Ob-La-Da	The Beatles	The Beatles	1968
Starkey	Richard "Ringo Starr"	Back In The U.S.S.R.	The Beatles	The Beatles	1968
Starkey	Richard "Ringo Starr"	Let It Be	The Beatles	Let It Be	1969
Stewart	William "Bill"	Southwick	Maceo Parker	Mo' Roots	1991
Stewart	William "Bill"	Do Like Eddie	John Scofield	Hand Jive	1993
Stewart	William "Bill"	Pegasus	Larry Goldings Trio	Sweet Science	2002
Stewart	William "Bill"	Chicken	Maceo Parker	Mo' Roots	1991
Stewart	William "Bill"	Renaissance Man	Michael Brecker	Time Is Of The Essence	1999
Stubblefield	Clyde	I Got The Feelin'	James Brown	I Got The Feelin'	1968
Stubblefield	Clyde	Funky Drummer, Pts. 1 & 2	James Brown	In The Jungle Groove	1969
Stubblefield	Clyde	Mother Popcorn	James Brown	It's a Mother	1969
Stubblefield	Clyde	Cold Sweat	James Brown	Cold Sweat	1967
Stubblefield	Clyde	Soul Pride, Pts. 1 & 2	James Brown	Soul Pride (Single)	1969
Taylor	Roger Meddows	Radio Ga-Ga	Queen	Live Magic	1986
Taylor	Roger Meddows	A Kind Of Magic	Queen	A Kind Of Magic	1986
Taylor	Roger Meddows	Another One Bites The Dust	Queen	The Game	1979
Taylor	Roger Meddows	Don't Stop Me Now	Queen	Jazz	1978
Taylor	Roger Meddows	Bohemian Rhapsody	Queen	A Night At The Opera	1974
Thompson	Ahmir "Questlove"	Guns Are Drawn	The Roots (featuring Aaron Livingston)	The Tipping Point	2003
Thompson	Ahmir "Questlove"	You Got Me	The Roots	Things Fall Apart	1999
Thompson	Ahmir "Questlove"	Devil's Pie	D'Angelo	Voodoo	1998
Thompson	Ahmir "Questlove"	How I Got Over	The Roots (featuring Dice Raw)	How I Got Over	2010
Thompson	Ahmir "Questlove"	Chicken Grease	D'Angelo	Voodoo	1998
Ward	William "Bill"	Paranoid	Black Sabbath	Paranoid	1970
Ward	William "Bill"	Die Young	Black Sabbath	Heaven and Hell	1979
Ward	William "Bill"	Psycho Man	Black Sabbath	Reunion	1998
Ward	William "Bill"	Sweet Leaf	Black Sabbath	Master Of Reality	1971
Ward	William "Bill"	Evil Woman	Black Sabbath	Black Sabbath	1969
Watts	Charles "Charlie"	Get Off Of My Cloud	The Rolling Stones	December's Children (And Everybody's)	1965
Watts	Charles "Charlie"	Jumpin' Jack Flash	The Rolling Stones	Jumpin' Jack Flash (Single)	1968
Watts	Charles "Charlie"	Paint It, Black	The Rolling Stones	Aftermath	1966
Watts	Charles "Charlie"	(I Can't Get No) Satisfaction	The Rolling Stones	Out Of Our Heads	1965
Watts	Charles "Charlie"	Honky Tonk Women	The Rolling Stones	Honky Tonk Women (Single)	1969
Wilk	Bradley "Brad"	Bombtrack	Rage Against The Machine	Rage Against The Machine	1992
Wilk	Bradley "Brad"	Bulls On Parade	Rage Against The Machine	Evil Empire	1995
Wilk	Bradley "Brad"	Killing In The Name	Rage Against The Machine	Rage Against The Machine	1992
Wilk	Bradley "Brad"	Bullet In The Head	Rage Against The Machine	Rage Against The Machine	1992
Wilk	Bradley "Brad"	Renegades Of Funk	Rage Against The Machine	Renegades	2000
Young	Earl	Welcome To The Club	Blue Magic	Blue Magic	1973
Young	Earl	Brand New Me	Dusty Springfield	A Brand New Me	1969
Young	Earl	Tangerine	The Salsoul Orchestra	The Salsoul Orchestra	1975
Young	Earl	Disco Inferno	The Trammps	Disco Inferno	1976
Young	Earl	Dreamin'	Loleatta Holloway	Loleatta	1976
